# Supplementary material for: Improving the Potential for Predicting Prostate Cancer Progression in Patients on Active Surveillance Using Explainable Artificial Intelligence
Source: Cancers (Basel). 2025 Nov 7;17(22):3598. doi: 10.3390/cancers17223598 (PMC12650280; doi:10.3390/cancers17223598)
Supplement: Supplementary file 1 [file cancers-17-03598-s001.zip]

Archive with 1 entries (1 files):
- cancers-3942966-supplementary.pdf
